# Supplementary material for: Three algorithms and SAS macros for estimating power and sample size for logistic models with one or more independent variables of interest in the presence of covariates
Source: Source Code Biol Med. 2014 Nov 15;9:24. doi: 10.1186/1751-0473-9-24 (PMC4414303; doi:10.1186/1751-0473-9-24)
Supplement: Supplementary file 1 — Additional file 1: Text file that contains the three SAS macros discussed in this manuscript. (TXT 17 KB) [file 13029_2014_128_MOESM1_ESM.txt]

/*

Macros:  %LRpowerCorr10   - provides power given sample size
		 %LRPowerCorr10C  - provides approximate power curve
		 %Quickpower      - provides quick sample size given power

Programmers: D Keith Williams, PhD & Zoran Bursac, PhD

Affiliation: Department of Biostatistics
			 University of Arkansas for Medical Sciences


Macro variables:

%LRpowerCorr10

SAMPLESIZE       The sample size to be evaluated
NSIMS            The number of simulation runs
P                The correlation among the predictors 
AVEP             The average number of �1� responses in the samples
OR1              The odds ratio associated with X1 (Binomial)
OR2              The odds ratio associated with X2 (Binomial)
OR3              The odds ratio associated with X3  ( Uni(-3,3) )
OR4              The odds ratio associated with X4  ( Uni(-3,3) )
OR5              The odds ratio associated with X5  ( Uni(-3,3) )
OR6              The odds ratio associated with X6  ( Uni(-3,3) )
OR7              The odds ratio associated with X7  ( N (0,1) )
OR8              The odds ratio associated with X8  ( N (0,1) )
OR9              The odds ratio associated with X9   ( N (0,1) )
OR10             The odds ratio associated with X10  ( N (0,1) )
FULLMODEL        The predictor terms in the full model among X1-X10
REDUCEDMODEL     The predictor terms in the reduced model among X1-X10
ALPHA            The significance level of the testing 
DFTEST           The degrees freedom of the testing
PCX1             The probability of success for X1
PCX2             The probability of success for X2

%LRpowerCorr10C

Same as in %LRpowerCorr10 but instead of SAMPLESIZE input

LOWER            Lower sample size limit for the power curve
UPPER            Upper sample size limit for the power curve

%Quickpower

Same as in %LRpowerCorr10 but instead of SAMPLESIZE input

POWER            Desired power for the scenario

and after REDUCEDMODEL input

NTERMSFULL       Number of variables in the full model  

*/

/*** LRPOWERCORR10 Macro ***/

/* Define OR1-OR10 (the odds ratio associated with predictors X1-X10), 
AVEP (the average proportion of outcome Y=1 when covariates X1 � X10 equal zero), 
and P, the correlation matrix of the predictors */

%macro LRpowerCorr10 (
samplesize , nsims , p , avep ,
or1 , or2 , or3 , or4 , or5 , or6 ,
or7 , or8 , or9 , or10 ,
fullmodel,
reducedmodel,
alpha,
dftest , pcx1 , pcx2
); 
                                                                   
proc datasets library=work; delete base; run;quit;
options nosource nonotes nosource2 noprintmsglist nosymbolgen nomprint;

%let size=&samplesize; /* input sample size */

/* Generate sample values with data step */

%do sim=1 %to &nsims;


data multiple2(drop=samp); 
  retain Seed_1 0 Seed_2 0 
          Seed_3 0 seed_4 0 seed_5 0 seed_6 0 seed_7 0; 

   do samp=1 to &size; 

/* generate random 0,1 uniform */   

/* Create W, a n x 10 data matrix by simulating n rows of ten univariate 
   distributions with given means and standard deviations 

 Create Z by standardizing each element of W by subtracting the appropriate 
   column mean and dividing by the corresponding standard deviation */

x1=ranbin(Seed_1,1,&pcx1);
x2=ranbin(Seed_2,1,&pcx2);

        x3=6.0001*ranuni(Seed_3)-3.0001;
        x4=6.0001*ranuni(Seed_4)-3.0001;
        x5=6.0001*ranuni(Seed_5)-3.0001;
        x6=6.0001*ranuni(Seed_6)-3.0001;


xy=ranuni(Seed_7);
           cx1=(x1-&pcx1)/(((&pcx1)*(1-&pcx1))**.5);
           cx2=(x2-&pcx2)/(((&pcx2)*(1-&pcx2))**.5);


            cx3=x3/((3)**.5);
            cx4=x4/((3)**.5);
            cx5=x5/((3)**.5);
            cx6=x6/((3)**.5);

            cx7=rand('NORMAL');
            cx8=rand('NORMAL');
            cx9=rand('NORMAL');
            cx10=rand('NORMAL');

      output;
  end;

run;

/* standardize the logit converted values */
/* Performs matrix algebra to obtain a correlation structure */
/* creates a binary value y */
/* Performs matrix algebra to obtain a correlation structure */

/* Define P the correlation matrix of the 10 predictor variables. 
   Calculate the Cholesky decomposition of P, that is, the matrix U such that U`U = P.
   Calculate X = Z U`.
   Multiply each element of X by its column�s standard deviation and then add the column appropriate mean */


ods listing close;

proc iml;
  use multiple2;
  read all var{cx1 cx2 cx3 cx4 cx5 cx6 cx7 cx8 cx9 cx10} into center;
  read all var{xy} into xy;
  corr =   {1 &p &p &p &p &p &p &p &p &p,
            &p 1 &p &p &p &p &p &p &p &p,
            &p &p 1 &p &p &p &p &p &p &p,
            &p &p &p 1 &p &p &p &p &p &p,
            &p &p &p &p 1 &p &p &p &p &p,
            &p &p &p &p &p 1 &p &p &p &p,
            &p &p &p &p &p &p 1 &p &p &p,
            &p &p &p &p &p &p &p 1 &p &p,
            &p &p &p &p &p &p &p &p 1 &p,
            &p &p &p &p &p &p &p &p &p 1};

  cy = center * half(corr);
  cx1=cy[,1]; cx2=cy[,2];cx3=cy[,3];cx4=cy[,4];cx5=cy[,5];cx6=cy[,6];
  cx7=cy[,7]; cx8=cy[,8];cx9=cy[,9];cx10=cy[,10];

  cx1=(cx1*(((&pcx1)*(1-&pcx1))**.5))+&pcx1;
  cx2=(cx2*(((&pcx2)*(1-&pcx2))**.5))+&pcx2;

  cx3=cx3*((3)**.5);
  cx4=cx4*((3)**.5); cx5=cx5*((3)**.5); cx6=cx6*((3)**.5);
  xy=xy;
create multiple3 var{cx1 cx2 cx3 cx4 cx5 cx6 cx7 cx8 cx9 cx10 xy};
append ;
run; quit;

/* specify your logit */

/* Calculate: logit = ln(AVEP/(1-AVEP)) + ln(OR1)X1 + � + ln(OR10)X10 */

data multiple3 ; set multiple3;
f=0.00001;
b0=log(&avep/(1-&avep));


/*  conversion of selected covariates to binary */

/* logit */
logit=b0+
(log(&or1)+f)*(cx1)+
(log(&or2)+f)*(cx2)+
(log(&or3)+f)*(cx3)+
(log(&or4)+f)*(cx4)+
(log(&or5)+f)*(cx5)+
(log(&or6)+f)*(cx6)+
(log(&or7)+f)*(cx7)+
(log(&or8)+f)*(cx8)+
(log(&or9)+f)*(cx9)+
(log(&or10)+f)*(cx10);


/* If logit is less than or equal to a random uniform (0,1) draw then Y=1, otherwise Y=0 */

prob=(exp(logit))/(1+exp(logit));
        if xy<=prob then y=1;
        if xy>prob then y=0;
        output;  
run;

/* fit the full model */
/* Using SAS PROC LOGISTIC, fit the full model y=X1 X2 X3 X4 X5 X6 X7 X8 X9 X10 and save the -2 log likelihood value */

ods output fitstatistics=fits1; 

proc logistic data=multiple3 descending ;
model y=&fullmodel;  
run;

data fits1;set fits1;
if criterion='AIC' or criterion='SC' then delete;
drop interceptonly;
run;


/* fit the reduced model */
/* Using SAS PROC LOGISTIC, fit the reduced model which has the predictors of interest omitted from the full model and save the -2 log likelihood value */

ods output fitstatistics=fits2;

proc logistic data=multiple3 descending ;
model y= &reducedmodel ; 
run; 

data fits2;set fits2 (rename=(interceptandcovariates=interceptandcovariates2));
if criterion='AIC' or criterion='SC' then delete;
drop interceptonly;
run;

/* specify chi-square critical value */
/* 3.84 5.99 7.81 9.49 11.07 */

/* Save the difference in the full and reduced model -2 log likelihood values (LRT) 
   and determine if this value is greater or equal to the appropriate critical value.  
   If this is the case, record this single simulation run as a �rejection� */

data both;merge fits1 fits2;
likelihoodratio=interceptandcovariates2-interceptandcovariates;
critval=cinv(1-&alpha,&dftest);
if likelihoodratio>critval then reject=1;
else reject=0;
run;

proc append base=base data=both;
run;

/*dm 'log;clear;output;clear;'; */
/*dm 'log;clear;'; */
%end;


ods output "One-Way Frequencies"=freqs;
proc freq data=base;
tables reject;
run;

data power;set freqs (keep=frequency cumfrequency reject);
where reject=1;
Power=frequency/cumfrequency;
se=sqrt((power*(1-power))/cumfrequency);
LCL=power-(1.96*se);
UCL=power+(1.96*se);
drop reject frequency cumfrequency se;
format power lcl ucl percent8.;
run;

ods listing;
options nodate nonumber;

/*output*/
title "Sample size = &samplesize; Simulations = &nsims; Rho = &p; P(Y=1) = &avep";
title2 "OR1=&or1, OR2=&or2, OR3=&or3, OR4=&or4, OR5=&or5, OR6=&or6";
title3      "OR7=&or7, OR8=&or8, OR9=&or9, OR10=&or10";
title4 "Full Model: &fullmodel";
title5 "Reduced Model: &reducedmodel"; 

proc print data=power noobs;
run;

title ' ';

%mend LRpowerCorr10;

/* Example call 1 - in the manuscript */

%LRpowerCorr10 (     
700 , 1000 , 0.2 , 0.1 ,
1.5 , 1.5 , 
1.1 , 1.02 , 1.02 , 1.02 , 
1.1 , 1.02 , 1.02 , 1.02 ,
cx1 cx2 cx3 cx4 cx7 cx8 cx9 cx10,
            cx4     cx8 cx9 cx10,
0.05 , 4 , 0.25 , 0.5
);

/* Example call */

%LRpowerCorr10    (     
80 , 1000 , 0.1 , 0.5  ,
1 , 1 , 
1 , 1 , 1 , 1 , 
2.0 , 1.5 , 1 , 1,
cx7 cx8 cx9 cx10,
        cx9 cx10, 
0.05 , 2 , 0.25 , 0.25
 );


/*** LRPOWERCORR10C Macro ***/
/* plots power curve */


%macro LRpowerCorr10C ( 
lower , upper , nsims , p , avep ,
or1,or2, or3,or4,or5,or6,
or7,or8,or9,or10,
fullmodel,
reducedmodel,
alpha , dftest , pcx1 , pcx2
); 
                                                                   
proc datasets library=work; delete base; run;quit;
options nosource nonotes nosource2 noprintmsglist nosymbolgen nomprint;

/* Generate sample values with data step */

%do sim=1 %to &nsims;
%let size=round(  ((&upper-&lower)*ranuni(0))+&lower  );

data multiple2 ; 
  retain Seed_1 0 Seed_2 0 
          Seed_3 0 seed_4 0 seed_5 0 seed_6 0 seed_7 0; 

   do samp=1 to &size; 

/* generate random 0,1 uniform */       

x1=ranbin(Seed_1,1,&pcx1);
x2=ranbin(Seed_2,1,&pcx2);
                                      

        x3=6.0001*ranuni(Seed_3)-3.0001;
        x4=6.0001*ranuni(Seed_4)-3.0001;
        x5=6.0001*ranuni(Seed_5)-3.0001;
        x6=6.0001*ranuni(Seed_6)-3.0001;


xy=ranuni(Seed_7);
           cx1=(x1-&pcx1)/(((&pcx1)*(1-&pcx1))**.5);
           cx2=(x2-&pcx2)/(((&pcx2)*(1-&pcx2))**.5);
                                      


            cx3=x3/((3)**.5);
            cx4=x4/((3)**.5);
            cx5=x5/((3)**.5);
            cx6=x6/((3)**.5);

            cx7=rand('NORMAL');
            cx8=rand('NORMAL');
            cx9=rand('NORMAL');
            cx10=rand('NORMAL');

      output;
  end;

run;

/* standardize the logit converted values */
/* Performs matrix algebra to obtain a correlation structure */
/* creates a binary value y */
/* Performs matrix algebra to obtain a correlation structure */

ods listing close;

proc iml;
  use multiple2;
  read all var{cx1 cx2 cx3 cx4 cx5 cx6 cx7 cx8 cx9 cx10} into center;
  read all var{xy} into xy;
  corr = {1 &p &p &p &p &p &p &p &p &p,
            &p 1 &p &p &p &p &p &p &p &p,
&p &p 1 &p &p &p &p &p &p &p,
            &p &p &p 1 &p &p &p &p &p &p,
            &p &p &p &p 1 &p &p &p &p &p,
            &p &p &p &p &p 1 &p &p &p &p,
            &p &p &p &p &p &p 1 &p &p &p,
            &p &p &p &p &p &p &p 1 &p &p,
            &p &p &p &p &p &p &p &p 1 &p,
      &p &p &p &p &p &p &p &p &p 1};

  cy = center * half(corr);
  cx1=cy[,1]; cx2=cy[,2];cx3=cy[,3];cx4=cy[,4];cx5=cy[,5];cx6=cy[,6];
  cx7=cy[,7]; cx8=cy[,8];cx9=cy[,9];cx10=cy[,10];

  cx1=(cx1*(((&pcx1)*(1-&pcx1))**.5))+&pcx1;
  cx2=(cx2*(((&pcx2)*(1-&pcx2))**.5))+&pcx2;
  

  cx3=cx3*((3)**.5);
  cx4=cx4*((3)**.5); cx5=cx5*((3)**.5); cx6=cx6*((3)**.5);
  xy=xy;
create multiple3 var{cx1 cx2 cx3 cx4 cx5 cx6 cx7 cx8 cx9 cx10 xy};
append ;
run; quit;

/* specify your logit */

data multiple3 ; set multiple3;
f=0.00001;
b0=log(&avep/(1-&avep));


/* logit */
logit=b0+
(log(&or1)+f)*(cx1)+
(log(&or2)+f)*(cx2)+
(log(&or3)+f)*(cx3)+
(log(&or4)+f)*(cx4)+
(log(&or5)+f)*(cx5)+
(log(&or6)+f)*(cx6)+
(log(&or7)+f)*(cx7)+
(log(&or8)+f)*(cx8)+
(log(&or9)+f)*(cx9)+
(log(&or10)+f)*(cx10);
prob=(exp(logit))/(1+exp(logit));
        if xy<=prob then y=1;
        if xy>prob then y=0;
        output;  
run;

/* fit the full model */
ods output fitstatistics=fits1 modelinfo=info1 nobs=n1; 

proc logistic data=multiple3 descending ;
model y=&fullmodel;
run;

data n1;set n1 (rename=(N=n1));
if Label='Number of Observations Used' ;
keep n1;
run;

data fits1;set fits1;
if criterion='AIC' or criterion='SC' then delete;
drop interceptonly;
run;


/* fit the reduced model */
ods output fitstatistics=fits2 nobs=n2;

proc logistic data=multiple3 descending ;
model y= &reducedmodel ; 
run;

data fits2;set fits2 (rename=(interceptandcovariates=interceptandcovariates2));
if criterion='AIC' or criterion='SC' then delete;
drop interceptonly;
run;

/* specify chi-square critical value */
/* 3.84 5.99 7.81 9.49 11.07 */
data both;merge fits1 fits2 n1;
likelihoodratio=interceptandcovariates2-interceptandcovariates;
critval=cinv(1-&alpha,&dftest);
if likelihoodratio>critval then reject=1;
else reject=0;
run;

proc append base=base data=both;
run;

/*dm 'log;clear;output;clear;'; */
/*dm 'log;clear;'; */
%end;


ods output "One-Way Frequencies"=freqs;
proc freq data=base;
tables reject;
run;

data power;set freqs (keep=frequency cumfrequency reject);
where reject=1;
Power=frequency/cumfrequency;
se=sqrt((power*(1-power))/cumfrequency);
LCL=power-(1.96*se);
UCL=power+(1.96*se);
drop reject frequency cumfrequency se;
format power lcl ucl percent8.;
run;

ods listing;
options nodate nonumber;

title  "Simulations = &nsims; Rho = &p; P(Y=1) = &avep";
title2 "OR1=&or1, OR2=&or2, OR3=&or3, OR4=&or4, OR5=&or5, OR6=&or6";
title3      "OR7=&or7, OR8=&or8, OR9=&or9, OR10=&or10";
title4 "Full Model: &fullmodel";
title5 "Reduced Model: &reducedmodel"; 

proc print data=power noobs;
run;

/* graphic display of power curve */
title ' ';
ods graphics on;
proc logistic data=base desc plots(only)=(roc(id=obs) effect);
model reject=n1/;

run;
ods graphics off;

%mend LRpowerCorr10C;

/* Example call - in the manuscript*/

%LRpowerCorr10C   ( 
600 , 1100 ,
1000, 0.2 , 0.1 ,
1.5 , 1.5 , 
1.1 , 1.02 , 1.02 , 1.02 , 
1.1 , 1.02 , 1.02 , 1.02 ,
cx1 cx2 cx3 cx4 cx7 cx8 cx9 cx10,
            cx4     cx8 cx9 cx10, 
0.05 , 4 , 0.25 , 0.5
                        );


/*** QUICKPOWER Macro ***/

%macro Quickpower (     
power , nsims , p , avep,
or1,or2,
or3,or4,or5,or6,
or7,or8,or9,or10,
fullmodel,
reducedmodel,
ntermsfull,
alpha , dftest , pcx1 , pcx2
            );


/* simulate a model 1 time with 100000 observations using LRpowerCorr10 */

%LRpowerCorr10 (100000,1,&p,&avep,
&or1,&or2,&or3,&or4,&or5,&or6,
                     &or7,&or8,&or9,&or10,
                    &fullmodel,
                    &reducedmodel,
                    &alpha,
                    &dftest,
                    &pcx1,&pcx2);run;

proc corr data=multiple3;
var cx1-cx10;
run;


ods output fitstatistics=tempF;
ods listing close;
proc reg data=multiple3;
model y=&fullmodel;
run;quit;

data tempF;  set tempF (keep=label2 nvalue2);
  if Label2 ne 'R-Square' then delete;
    call symput ('r2full', nvalue2);

run;
%put r2full = &&r2full;


ods output fitstatistics=tempR;
ods listing close;
proc reg data=multiple3;
model y=&reducedmodel;
run;quit;
ods listing;
data tempR;  set tempR (keep=label2 nvalue2);
  if Label2 ne 'R-Square' then delete;
    call symput ('r2red', nvalue2);

run;
ods listing;
%put r2red = &&r2red;


ods output output=powerout;

/* get a quick naiive ballpark estimate using SAS PROC POWER */
/* linear regression */

proc power;
multreg 
model=random
alpha=.05
nfullpredictors= &ntermsfull
ntestpredictors= &dftest
rsqfull=&&r2full
rsqreduced=&&r2red
ntotal=.
power=&power; 
run;
data powerout;set powerout;
call symput ('nforsim', NTotal);
run;
%put nforsim = &&nforsim;


/* insert the quick estimate into LRPOWERCORR10 and get the power with CIs */
%LRpowerCorr10 (&&nforsim,&nsims,&p,&avep,&or1,&or2,&or3,&or4,&or5,&or6,
                    &or7,&or8,&or9,&or10,
                    &fullmodel,
                    &reducedmodel,
                    &alpha,
                    &dftest,&pcx1,&pcx2);
run;

%mend Quickpower;


/* Example call Quickpower specify power at 0.8 */

%Quickpower (     
0.8 , 1000 , 0.2 , 0.1 ,
1.5 , 1.5 , 
1.1 , 1.02 , 1.02 , 1.02 , 
1.1 , 1.02 , 1.02 , 1.02 ,
cx1 cx2 cx3 cx4 cx7 cx8 cx9 cx10,
                cx4         cx8 cx9 cx10,
8 /* number of terms in the fullmodel */ ,   
0.05 , 4 , 0.25 , 0.5
);

/* it is efficient to run Quickpower first to get the ballpark estimate of sample size */
/* if its slightly underpowered we can increase the sample size and run it with LRpowerCorr10 */

%LRpowerCorr10 (     
700 , 1000 , 0.2 , 0.1 ,
1.5 , 1.5 , 
1.1 , 1.02 , 1.02 , 1.02 , 
1.1 , 1.02 , 1.02 , 1.02 ,
cx1 cx2 cx3 cx4 cx7 cx8 cx9 cx10,
            cx4     cx8 cx9 cx10,
0.05 , 4 , 0.25 , 0.5
);
